# Supplementary material for: The Combined Escherichia coli Nissle 1917 and Tryptophan Treatment Modulates Immune and Metabolome Responses to Human Rotavirus Infection in a Human Infant Fecal Microbiota-Transplanted Malnourished Gnotobiotic Pig Model
Source: mSphere. 2022 Sep 8;7(5):e00270-22. doi: 10.1128/msphere.00270-22 (PMC9599269; doi:10.1128/msphere.00270-22)
Supplement: TABLE S1 [file msphere.00270-22-s0001.xlsx]

## Sheet: Plasma metabolomics 
Pathway	Metabolite	D+HIFM+HRV	D+HIFM+TRP+HRV	D+HIFM+EcN+HRV	D+HIFM+EcN+TRP+HRV	S+HIFM+HRV	D+HIFM+HRV	D+HIFM+TRP+HRV	D+HIFM+EcN+HRV	D+HIFM+TRP+EcN+HRV	S+HIFM+HRV
Glycolysis, Gluconeogenesis,	D-Glucose	5275.67	5957.51	13594.8	6600.39	951.93	b	b	a	b	c
Cysteine	S-Adenosylhomocysteine	2211.29	1866.76	1251.13	4027.22	764.535	ab	ab	b	a	b
Ferroptosis, Mineral absorption	Heme	2414.19	276.681	3911.48	1833.93	18547.3	bc	c	b	bc	a
Pyrimidine	Cytidine-5'-monophosphate	10226	7642.58	2991.19	3481.18	2510.37	a	a	b	ab	b
Purine	Inosine	3089.13	1097.85	205.589	37.8947	455.175	a	b	b	b	b
Pyrimidine	Deoxythymidine 5'-diphosphate	10261.5	7370.94	10149.1	7650.34	10753.9	a	c	ab	bc	a
Purine	Xanthine	39916.3	25944.9	33924.3	25688.2	28371.7	a	c	ab	c	bc
Benzoate and Naphthalene degradation	Gentisic acid	5487.66	2013.15	4411.7	2231.86	2718.15	a	b	a	b	b
Sphingolipid	Sphinganine	134.245	276.6	372.991	66.2295	1291.66	b	b	b	b	a
Nicotinate and nicotinamide	Nicotinic acid adenine dinucleotide	0	87.7281	1596.1	690.17	0	b	b	a	ab	b
Tryptophan	N-Acetylserotonin; N-Acetyl-5-hydroxytryptamine	22459.7	15160.9	7171.71	4312.57	5746.57	a	a	b	b	b
Glycerophospholipid, Ether lipid	Glycerophosphoethanolamine	2458.33	3297.01	2249.6	2880.6	2019.81	ab	a	b	ab	b
Pentose phosphate	Deoxyribose	2152.21	3981.12	2330.24	2929.17	3255.96	b	a	b	ab	ab
Arachidonic acid	Leukotriene C4	0	1644.16	6654.84	1517.69	18.5544	b	b	a	b	b
Valine, leucine and isoleucine degradation	2-Methylacetoacetyl-CoA	0	445.902	8802.18	2156.51	13.6193	b	b	a	b	b
Biosynthesis of unsaturated fatty acids	Eicosanoic acid	2455.47	1006.74	2567.22	1289.38	5678.35	bc	c	b	bc	a
Retinol metabolism	Retinoyl glucuronide	18241.7	9040.9	14409.1	8985.1	2899.89	a	b	a	b	c
Sphingolipid	Phytosphingosine	0	549.011	3931.75	0	645.676	b	b	a	b	b
Metabolism of xenobiotics by cytochrome P450	Benzo[a]pyrene-7,8-diol	5959.97	4120.2	5566.82	4465.96	6273.49	ab	b	ab	ab	a
Steroid hormone	Cholesterol sulfate	4376.1	3705.35	2439.16	2054.71	4383.48	a	a	b	b	a
Glycosaminoglycan degradation	N-acetyl glucosamine	1737.76	1275.63	2299.36	1799.95	2826.75	ab	b	a	ab	a

## Sheet: Fecal metabolomics
Pathway	Metabolite	D+HIFM+HRV	D+HIFM+TRP+HRV	D+HIFM+EcN+HRV	D+HIFM+EcN+TRP+HRV	S+HIFM+HRV	D+HIFM+HRV	D+HIFM+TRP+HRV	D+HIFM+EcN+HRV	D+HIFM+TRP+EcN+HRV	S+HIFM+HRV
Arginine and proline	N-Acetylputrescine	15124.3	3207.12	5023.85	7955.37	13659.3	a	b	b	ab	a
Glycerophospholipid	Glycerophosphoethanolamine	64049.2	36383.6	68572.1	132371	61598.4	b	c	b	a	b
Purine	Hypoxanthine	7784	1136.78	7884.86	8463.46	9411.38	ab	b	ab	ab	a
Phenylalanine	L-Phenylalanine	12728.4	5232.06	4263.47	6690.87	3269.19	a	ab	ab	ab	b
Lysine degradation	gamma-Butyrobetaine	7426.25	2381.05	3090.31	16069.3	2788.75	ab	b	b	a	b
Pyrimidine	Cytidine	10823	8073.72	16262.9	25359.4	12894.2	b	b	ab	a	b
Phenylalanine	Phenylacetylglycine	31916.1	19639.6	28537.6	46616.2	21033.1	b	c	bc	a	c
Arginine biosynthesis	L-Arginine	355.662	1303.05	1803.58	9699.4	2567.84	b	b	ab	a	ab
Tryptophan	N-Acetylserotonin; N-Acetyl-5-hydroxytryptamine	91561.9	50123.2	58803.1	17886.9	53350	a	b	b	c	b
Sphingolipid	Phytosphingosine	1032.15	2320.57	1657.36	3637.9	11828.2	ab	b	b	ab	a
Arachidonic acid	(8Z,11Z,14Z)-5,6-Dihydroxyeicosa-8,11,14-trienoic acid	203844	328114	287554	532261	374685	ab	ab	ab	b	a
Fatty acid degradation	L-Palmitoylcarnitine	2248.21	2225.64	2928.91	127.512	10418.3	ab	ab	b	b	a
Bile acid	Glycocholate; Glycocholic acid	1528.24	45862.5	2309.43	630.59	8011.81	a	b	b	b	b
Steroid hormone	2-Methoxy-estradiol-17beta 3-glucuronide	23594.8	3250.59	952.706	2482.85	3225.84	a	bc	b	c	c
Porphyrin and chlorophyll	Coproporphyrinogen III	99078.5	24203	55595.2	14141.6	1669.9	a	cd	b	c	d
Biosynthesis of secondary metabolites	D-Urobilinogen	51050	8120.31	32359.4	12510.3	889.189	ab	b	ab	a	ab
Sesquiterpenoid and triterpenoid	Presqualene diphosphate	20751.3	12459.3	12958.3	24029.8	21597.6	a	cd	b	c	d

## Sheet: Plasma lipidomics
Pathway	Metabolite	D+HIFM+HRV	D+HIFM+TRP+HRV	D+HIFM+EcN+HRV	D+HIFM+EcN+TRP+HRV	S+HIFM+HRV	D+HIFM+HRV	D+HIFM+TRP+HRV	D+HIFM+EcN+HRV	D+HIFM+EcN+TRP+HRV	S+HIFM+HRV
Tryptophan	N-Acetylserotonin; N-Acetyl-5-hydroxytryptamine	510445	542385	286602	139534	261945	a	a	b	c	b
all-trans-Retinoyl-beta-glucuronide	Retinoyl glucuronide	826076	842331	941550	1.00621e+06	947186	b	b	ab	a	a
Steroid hormone	Cholesterol sulfate	677965	574458	690221	880400	741970	bc	c	b	a	b

## Sheet: Fectal lipidomics
Pathway	Metabolite	D+HIFM+HRV	D+HIFM+TRP+HRV	D+HIFM+EcN+HRV	D+HIFM+EcN+TRP+HRV	S+HIFM+HRV	D+HIFM+HRV	D+HIFM+TRP+HRV	D+HIFM+EcN+HRV	D+HIFM+EcN+TRP+HRV	S+HIFM+HRV
Tryptophan	N-Acetylserotonin; N-Acetyl-5-hydroxytryptamine	43597.7	130919	413709	169616	174330	c	b	a	b	b
Steroid hormone	Corticosterone	63431.9	87482	112923	91109.4	162920	b	b	ab	ab	a
Sphingolipid	Phytosphingosine	294800	350425	364773	423025	340229	b	b	ab	a	b
Steroid hormone	Cholesterol sulfate	38513.7	59249.9	73819.1	143715	62035.3	ab	b	ab	a	b
Fatty acid degradation	L-Palmitoylcarnitine	6.70523	13394.1	96726.8	29680.6	40905.7	b	b	a	ab	ab
Bile secretion	Glycocholate; Glycocholic acid	139276	305247	269355	270293	242309	b	a	a	a	a
Folate	Tetrahydropteroyldiglutamate	2103.33	8189.29	76716.7	26836.6	11703	ab	b	a	ab	b
Biosynthesis of secondary metabolites	Biliverdin	0	79714.9	222806	263611	71308.7	b	b	a	a	b
Aminobenzoate degradation	o-Aminobenzoic acid	79446.6	119501	157400	140923	65557	ab	ab	a	a	b
