# Supplementary material for: The Combined Escherichia coli Nissle 1917 and Tryptophan Treatment Modulates Immune and Metabolome Responses to Human Rotavirus Infection in a Human Infant Fecal Microbiota-Transplanted Malnourished Gnotobiotic Pig Model
Source: mSphere. 2022 Sep 8;7(5):e00270-22. doi: 10.1128/msphere.00270-22 (PMC9599269; doi:10.1128/msphere.00270-22)
Supplement: TABLE S2 [file msphere.00270-22-s0002.xlsx]

## Sheet: Correlations with immune respon
Plasma Metabolomics					Fecal Metabolomics					Plasma Lipidomics					Fecal Lipidomics
Immune respone	Metabolite	R	p value		Immune respone	Metabolite	R	p value		Immune respone	Metabolite	R	p value		Immune respone	Metabolite	R	p value
Viral shedding	Sphinganine	-0.5	0.01		TLR9 (blood)	L-Phenylalanine	0.5	0.02		TGF-β	Retinoyl glucuronide	-0.3	0.04		TLR9 (blood)	Aminobenzoic acid	0.4	0.05
TLR9 (blood)	N-Acetylserotonin	0.6	0.02		TLR9 (blood)	Coproporphyrinogen III	0.5	0.04		TGF-β	Cholesterol sulfate	-0.4	0.01		Cytotoxic T regs (duo)	Aminobenzoic acid	0.4	0.04
TLR9 (blood)	Gentisic acid	0.6	0.007		ASCs IgA (spleen)	Gamma-Butyrobetaine	-0.4	0.02							IgA Ab serum	N-Acetylserotonin	-0.3	0.05
TLR9 (blood)	Xanthine	0.6	0.006		Total no. of MNCs (ileum)	Phenylacetylglycine	0.6	0.01							IgA Ab serum	Biliverdin	-0.5	0.009
TLR9 (blood)	S-Adenosylhomocysteine	0.5	0.04		T helper cells (blood)	Coproporphyrinogen III	0.7	0.001							IL-1β	L-Palmitoylcarnitine	-0.5	0.03
ASCs IgA (duo.)	D-Glucose	0.4	0.04		T helper cells (blood)	D-Urobilinogen	0.6	0.004							IFN-g	N-Acetylserotonin	-0.4	0.01
ASCs IgA (duo.)	Sphinganine	-0.5	0.01		T helper cells (ileum)	Phenylacetylglycine	0.6	0.01							IFN-g	L-Palmitoylcarnitine	-0.3	0.03
ASCs IgA (duo.)	Leukotriene C4	0.5	0.01		CD8+CD25+Foxp3 (duo)	Phytosphingosine	-0.6	0.01							IFN-α	Aminobenzoic acid	-0.3	0.04
ASCs IgA (duo.)	2-Methylacetoacetyl-CoA	0.4	0.04		IL-1β	Hypoxanthine; Purine-6-ol	0.3	0.04							IL-10	Aminobenzoic acid	0.3	0.04
ASCs IgA (duo.)	Eicosanoic acid	-0.4	0.02		IL-6	L-Phenylalanine	-0.4	0.01							TGF-β	Aminobenzoic acid	0.3	0.03
ASCs IgA (spleen)	(GalNAc)2 (GlcA)1 (LIdoA)1 (S)3	-0.4	0.02		IFN-g	N-Acetylserotonin	-0.4	0.03
Lymphocytes (blood)	Sphinganine	-0.6	0.01		IFN-g	Coproporphyrinogen III	-0.4	0.03
Total no. of MNCs (ileum)	Gentisic acid	0.5	0.04		IFN-g	D-Urobilinogen	-0.4	0.02
Total no. of MNCs (ileum)	D-Glucose	0.6	0.01		IL-10	Coproporphyrinogen III	0.4	0.01
T helper cells (blood)	Retinoyl glucuronide	0.6	0.007		IL-10	D-Urobilinogen	0.4	0.01
T helper cells (ileum)	Retinoyl glucuronide	0.5	0.04		TGF-β	Phytosphingosine	-0.3	0.05
T helper cells (ileum)	Nicotinic acid adenine dinucleotide	0.5	0.02
T helper cells (ileum)	Gentisic acid	0.5	0.02
T helper cells (ileum)	D-Glucose	0.6	0.004
T cytotoxic cells (blood)	Sphinganine	-0.5	0.4
Cytotoxic T regs (duo)	Inosine	0.5	0.05
Activated T regs (blood)	Sphinganine	-0.5	0.02
Activated T regs (blood)	Nicotinic acid adenine dinucleotide	0.5	0.04
Activated T regs (blood)	Glycerophosphoethanolamine	0.6	0.006
Activated T regs (blood)	Leukotriene C4	0.5	0.03
CD103 pDCs (ileum)	S-Adenosylhomocysteine	0.5	0.03
CD103 pDCs (ileum)	Gentisic acid	0.5	0.03
TLR9 (spleen)	Gentisic acid	0.6	0.003
TLR9 (spleen)	Xanthine	0.5	0.02
Apoptotic MNCs (blood)	Sphinganine	0.6	0.005
Apoptotic MNCs (duo)	Cytidine-5'-monophosphate	-0.5	0.03
IgA ab (serum)	Xanthine	0.6	0.002
IgA ab (serum)	Gentisic acid	0.5	0.01
IgA ab (serum)	N-Acetylserotonin	0.4	0.04
IgA ab (serum)	Retinoyl glucuronide	0.5	0.01
IgA ab (SIC)	Eicosanoic acid	-0.6	0.001
IL-1β	D-Glucose	-0.5	0.002
IL-1β	Nicotinic acid adenine dinucleotide	-0.8	0.0002
IL-1β	Leukotriene C4	-0.7	0.0001
IL-1β	2-Methylacetoacetyl-CoA	-0.6	0.0001
IL-1β	Retinoyl glucuronide	-0.6	0.0003
IL-6	Sphinganine	0.4	0.01
IL-6	Nicotinic acid adenine dinucleotide	-0.4	0.01
TNF-α	D-Glucose	-0.5	0.006
TNF-α	Nicotinic acid adenine dinucleotide	-0.5	0.0016
TNF-α	Leukotriene C4	-0.6	0.001
TNF-α	2-Methylacetoacetyl-CoA	-0.5	0.001
TNF-α	Retinoyl glucuronide	-0.4	0.03
IFN-g	Nicotinic acid adenine dinucleotide	-0.4	0.02
IFN-g	Leukotriene C4	-0.4	0.02
IFN-g	2-Methylacetoacetyl-CoA	-0.4	0.04
IFN-α	D-Glucose	-0.4	0.04
IFN-α	Sphinganine	0.6	0.0007
IFN-α	Leukotriene C4	-0.4	0.01
IFN-α	2-Methylacetoacetyl-CoA	-0.4	0.03
IL-10	Sphinganine	-0.4	0.04
IL-10	Nicotinic acid adenine dinucleotide	0.4	0.03
TGF-β	D-Glucose	0.4	0.002
TGF-β	Sphinganine	-0.4	0.02
TGF-β	Nicotinic acid adenine dinucleotide	0.6	0.001
TGF-β	Leukotriene C4	0.5	0.002
TGF-β	2-Methylacetoacetyl-CoA	0.5	0.002
TGF-β	Retinoyl glucuronide	0.6	0.0004
